# Supplementary material for: pH-Responsive Graphene Oxide-Based 2D/3D Composite for Enhancing Anti-Corrosion Properties of Epoxy Coating
Source: Nanomaterials (Basel). 2024 Feb 6;14(4):323. doi: 10.3390/nano14040323 (PMC10893030; doi:10.3390/nano14040323)
Supplement: Supplementary file 1 [file nanomaterials-14-00323-s001.zip]

Archive with 1 entries (1 files):
- nanomaterials-2822086-supplementary.pdf
